# Supplementary material for: Arecoline Induces ROS Accumulation, Transcription of Proinflammatory Factors, and Expression of KRT6 in Oral Epithelial Cells
Source: Biomedicines. 2024 Feb 9;12(2):412. doi: 10.3390/biomedicines12020412 (PMC10887121; doi:10.3390/biomedicines12020412)
Supplement: Supplementary file 1 [file biomedicines-12-00412-s001.zip]

Archive with 1 entries (1 files):
- biomedicines-2828574-supplementary.pdf
